# Supplementary material for: No Evidence for Activity Adjustment in Response to Increased Density in Daphnia magna
Source: PLoS One. 2015 Dec 9;10(12):e0144759. doi: 10.1371/journal.pone.0144759 (PMC4674113; doi:10.1371/journal.pone.0144759)
Supplement: S1 Data — (XLSX) [file pone.0144759.s001.xlsx]

## Sheet: olfactory cues
Date	Trial	Record	Table	Subject	Arena	Clone	Water	Mean velocity	Body length
5.05.15	1	1	1	1	1	58	Control	0.495348	3.46179
5.05.15	1	1	1	2	2	63	Control	0.43918	2.94022
5.05.15	1	1	1	3	3	64	Control	0.560287	2.8516
5.05.15	1	1	1	4	4	86	Control	0.595135	3.49614
5.05.15	1	1	1	5	5	88	Control	0.371747	3.42158
5.05.15	1	1	1	6	6	7	Crowded	0.385309	3.52046
5.05.15	1	1	1	7	7	19	Crowded	0.200418	3.08974
5.05.15	1	1	1	8	8	28	Crowded	0.541441	3.13669
5.05.15	1	1	1	9	9	49	Crowded	0.744748	3.06919
5.05.15	1	1	1	10	10	50	Crowded	0.358736	3.4066
5.05.15	1	2	1	1	1	58	Control	0.320024	3.46179
5.05.15	1	2	1	2	2	63	Control	0.516724	2.94022
5.05.15	1	2	1	3	3	64	Control	0.573578	2.8516
5.05.15	1	2	1	4	4	86	Control	0.709505	3.49614
5.05.15	1	2	1	5	5	88	Control	0.356967	3.42158
5.05.15	1	2	1	6	6	7	Crowded	0.35879	3.52046
5.05.15	1	2	1	7	7	19	Crowded	0.222485	3.08974
5.05.15	1	2	1	8	8	28	Crowded	0.708807	3.13669
5.05.15	1	2	1	9	9	49	Crowded	0.830997	3.06919
5.05.15	1	2	1	10	10	50	Crowded	0.257166	3.4066
5.05.15	1	1	2	11	1	58	Crowded	0.587928	3.63726
5.05.15	1	1	2	12	2	63	Crowded	0.415034	3.39056
5.05.15	1	1	2	13	3	64	Crowded	0.534334	2.8261
5.05.15	1	1	2	14	4	86	Crowded	0.856745	2.93762
5.05.15	1	1	2	15	5	88	Crowded	0.661363	3.08381
5.05.15	1	1	2	16	6	7	Control	0.630326	3.41111
5.05.15	1	1	2	17	7	19	Control	0.332533	3.09553
5.05.15	1	1	2	18	8	28	Control	0.496171	3.23489
5.05.15	1	1	2	19	9	49	Control	0.515195	2.9417
5.05.15	1	1	2	20	10	50	Control	0.770927	2.93762
5.05.15	1	2	2	11	1	58	Crowded	0.566667	3.63726
5.05.15	1	2	2	12	2	63	Crowded	0.301739	3.39056
5.05.15	1	2	2	13	3	64	Crowded	0.382347	2.8261
5.05.15	1	2	2	14	4	86	Crowded	0.873074	2.93762
5.05.15	1	2	2	15	5	88	Crowded	0.614778	3.08381
5.05.15	1	2	2	16	6	7	Control	0.767598	3.41111
5.05.15	1	2	2	17	7	19	Control	0.250872	3.09553
5.05.15	1	2	2	18	8	28	Control	0.465687	3.23489
5.05.15	1	2	2	19	9	49	Control	0.597452	2.9417
5.05.15	1	2	2	20	10	50	Control	0.527485	2.93762
6.05.15	2	1	1	21	1	49	Crowded	0.637995	2.95992
6.05.15	2	1	1	22	2	7	Control	0.803713	3.24534
6.05.15	2	1	1	23	3	86	Crowded	0.511504	2.91065
6.05.15	2	1	1	24	4	63	Control	0.385052	3.12121
6.05.15	2	1	1	25	5	50	Crowded	0.469065	3.61223
6.05.15	2	1	1	26	6	19	Control	0.2356	3.00464
6.05.15	2	1	1	27	7	88	Crowded	0.682414	3.31758
6.05.15	2	1	1	28	8	64	Control	0.866453	3.78077
6.05.15	2	1	1	29	9	58	Crowded	0.438693	3.31811
6.05.15	2	1	1	30	10	28	Control	0.397391	3.44828
6.05.15	2	2	1	21	1	49	Crowded	0.45597	2.95992
6.05.15	2	2	1	22	2	7	Control	0.56753	3.24534
6.05.15	2	2	1	23	3	86	Crowded	0.646536	2.91065
6.05.15	2	2	1	24	4	63	Control	0.43566	3.12121
6.05.15	2	2	1	25	5	50	Crowded	0.504159	3.61223
6.05.15	2	2	1	26	6	19	Control	0.202288	3.00464
6.05.15	2	2	1	27	7	88	Crowded	1.01937	3.31758
6.05.15	2	2	1	28	8	64	Control	0.700232	3.78077
6.05.15	2	2	1	29	9	58	Crowded	0.318717	3.31811
6.05.15	2	2	1	30	10	28	Control	0.278416	3.44828
6.05.15	2	1	2	31	1	49	Control	0.946828	3.17869
6.05.15	2	1	2	32	2	7	Crowded	0.780134	3.45397
6.05.15	2	1	2	33	3	86	Control	1.20993	3.80792
6.05.15	2	1	2	34	4	63	Crowded	0.547003	3.5125
6.05.15	2	1	2	35	5	50	Control	0.661685	3.32332
6.05.15	2	1	2	36	6	19	Crowded	0.266089	3.35338
6.05.15	2	1	2	37	7	88	Control	0.832066	3.40335
6.05.15	2	1	2	38	8	64	Crowded	0.471362	3.59561
6.05.15	2	1	2	39	9	58	Control	0.509065	3.07221
6.05.15	2	1	2	40	10	28	Crowded	0.504978	NA
6.05.15	2	2	2	31	1	49	Control	0.484512	3.17869
6.05.15	2	2	2	32	2	7	Crowded	0.524247	3.45397
6.05.15	2	2	2	33	3	86	Control	0.550501	3.80792
6.05.15	2	2	2	34	4	63	Crowded	0.493689	3.5125
6.05.15	2	2	2	35	5	50	Control	0.673002	3.32332
6.05.15	2	2	2	36	6	19	Crowded	0.162965	3.35338
6.05.15	2	2	2	37	7	88	Control	0.921411	3.40335
6.05.15	2	2	2	38	8	64	Crowded	0.46642	3.59561
6.05.15	2	2	2	39	9	58	Control	0.262805	3.07221
6.05.15	2	2	2	40	10	28	Crowded	0.358431	NA
7.05.15	3	1	1	41	1	58	Crowded	0.506897	2.81203
7.05.15	3	1	1	42	2	63	Crowded	0.456974	3.23425
7.05.15	3	1	1	43	3	7	Control	0.572913	3.03692
7.05.15	3	1	1	44	4	64	Crowded	0.611833	2.75242
7.05.15	3	1	1	45	5	86	Crowded	0.397731	2.63099
7.05.15	3	1	1	46	6	19	Control	0.389481	3.11298
7.05.15	3	1	1	47	7	88	Crowded	0.209797	2.94596
7.05.15	3	1	1	48	8	49	Control	0.538184	3.03229
7.05.15	3	1	1	49	9	28	Control	0.775903	3.14865
7.05.15	3	1	1	50	10	50	Control	0.340868	2.71178
7.05.15	3	2	1	41	1	58	Crowded	0.318557	2.81203
7.05.15	3	2	1	42	2	63	Crowded	0.529148	3.23425
7.05.15	3	2	1	43	3	7	Control	0.587558	3.03692
7.05.15	3	2	1	44	4	64	Crowded	0.739282	2.75242
7.05.15	3	2	1	45	5	86	Crowded	0.360783	2.63099
7.05.15	3	2	1	46	6	19	Control	0.37357	3.11298
7.05.15	3	2	1	47	7	88	Crowded	0.229799	2.94596
7.05.15	3	2	1	48	8	49	Control	0.752645	3.03229
7.05.15	3	2	1	49	9	28	Control	0.845797	3.14865
7.05.15	3	2	1	50	10	50	Control	0.271129	2.71178
7.05.15	3	1	2	51	1	58	Control	0.527883	2.72775
7.05.15	3	1	2	52	2	63	Control	0.499635	3.29932
7.05.15	3	1	2	53	3	7	Crowded	0.610752	3.32353
7.05.15	3	1	2	54	4	64	Control	0.574301	3.03034
7.05.15	3	1	2	55	5	86	Control	0.859992	2.76208
7.05.15	3	1	2	56	6	19	Crowded	0.345276	3.26087
7.05.15	3	1	2	57	7	88	Control	0.404077	3.0617
7.05.15	3	1	2	58	8	49	Crowded	0.80531	3.06382
7.05.15	3	1	2	59	9	28	Crowded	0.392186	3.03917
7.05.15	3	1	2	60	10	50	Crowded	0.573501	3.26496
7.05.15	3	2	2	51	1	58	Control	0.340839	2.72775
7.05.15	3	2	2	52	2	63	Control	0.25682	3.29932
7.05.15	3	2	2	53	3	7	Crowded	0.575241	3.32353
7.05.15	3	2	2	54	4	64	Control	0.404409	3.03034
7.05.15	3	2	2	55	5	86	Control	0.420234	2.76208
7.05.15	3	2	2	56	6	19	Crowded	0.270261	3.26087
7.05.15	3	2	2	57	7	88	Control	0.147904	3.0617
7.05.15	3	2	2	58	8	49	Crowded	0.745383	3.06382
7.05.15	3	2	2	59	9	28	Crowded	0.525424	3.03917
7.05.15	3	2	2	60	10	50	Crowded	0.542853	3.26496

## Sheet: direct density
Date	Trial	Subject	Record	Table	Arena	Clone	Density	Mean velocity	Body length
31.03.15	1	1	1	1	1	7	1	0.20803	2.573
31.03.15	1	2	1	1	2	19	1	0.269273	2.59098
31.03.15	1	3	1	1	3	28	1	0.299788	2.77974
31.03.15	1	4	1	1	4	49	1	0.355912	2.68985
31.03.15	1	5	1	1	5	50	1	0.262659	2.83592
31.03.15	1	6	1	1	6	58	1	0.370471	2.78199
31.03.15	1	7	1	1	7	63	1	0.439644	2.44042
31.03.15	1	8	1	1	8	64	1	0.397276	2.88311
31.03.15	1	9	1	1	9	86	1	0.525118	3.03142
31.03.15	1	10	1	1	10	88	1	0.228456	2.67188
31.03.15	1	1	2	1	1	7	1	0.54464	2.573
31.03.15	1	2	2	1	2	19	1	0.293325	2.59098
31.03.15	1	3	2	1	3	28	1	0.207513	2.77974
31.03.15	1	4	2	1	4	49	1	0.508368	2.68985
31.03.15	1	5	2	1	5	50	1	0.0749908	2.83592
31.03.15	1	6	2	1	6	58	1	0.436617	2.78199
31.03.15	1	7	2	1	7	63	1	0.4086	2.44042
31.03.15	1	8	2	1	8	64	1	0.477083	2.88311
31.03.15	1	9	2	1	9	86	1	0.414584	3.03142
31.03.15	1	10	2	1	10	88	1	0.148066	2.67188
31.03.15	1	11	1	2	1	7	4	0.183326	2.59042
31.03.15	1	12	1	2	2	19	4	0.133593	2.87187
31.03.15	1	13	1	2	3	28	4	0.179503	2.70727
31.03.15	1	14	1	2	4	49	4	0.254552	2.54978
31.03.15	1	15	1	2	5	50	4	0.109529	2.41907
31.03.15	1	16	1	2	6	58	4	0.265741	2.67693
31.03.15	1	17	1	2	7	63	4	0.17626	2.69828
31.03.15	1	18	1	2	8	64	4	0.240144	2.52918
31.03.15	1	19	1	2	9	86	4	0.279776	2.89322
31.03.15	1	20	1	2	10	88	4	0.257351	2.60839
31.03.15	1	11	2	1	1	7	4	0.451866	2.59042
31.03.15	1	12	2	1	2	19	4	0.272509	2.87187
31.03.15	1	13	2	1	3	28	4	0.331788	2.70727
31.03.15	1	14	2	1	4	49	4	0.545658	2.54978
31.03.15	1	15	2	1	5	50	4	0.212727	2.41907
31.03.15	1	16	2	1	6	58	4	0.535322	2.67693
31.03.15	1	17	2	1	7	63	4	0.415029	2.69828
31.03.15	1	18	2	1	8	64	4	0.451477	2.52918
31.03.15	1	19	2	1	9	86	4	0.533999	2.89322
31.03.15	1	20	2	1	10	88	4	0.51322	2.60839
08.04.15	2	21	1	1	1	19	4	0.202004	3.03994
08.04.15	2	22	1	1	2	28	4	0.399952	3.00392
08.04.15	2	23	1	1	3	49	4	0.70268	3.07824
08.04.15	2	24	1	1	4	50	4	0.284861	3.07309
08.04.15	2	25	1	1	5	58	4	0.462747	2.97934
08.04.15	2	26	1	1	6	63	4	0.381776	3.15483
08.04.15	2	27	1	1	7	64	4	0.502557	3.19599
08.04.15	2	28	1	1	8	86	4	0.530307	2.8856
08.04.15	2	29	1	1	9	88	4	0.420805	2.98792
08.04.15	2	30	1	1	10	7	4	0.488411	2.99535
08.04.15	2	21	2	2	1	19	4	0.182343	3.03994
08.04.15	2	22	2	2	2	28	4	0.369273	3.00392
08.04.15	2	23	2	2	3	49	4	0.477451	3.07824
08.04.15	2	24	2	2	4	50	4	0.304154	3.07309
08.04.15	2	25	2	2	5	58	4	0.364208	2.97934
08.04.15	2	26	2	2	6	63	4	0.33006	3.15483
08.04.15	2	27	2	2	7	64	4	0.451773	3.19599
08.04.15	2	28	2	2	8	86	4	0.537354	2.8856
08.04.15	2	29	2	2	9	88	4	0.36021	2.98792
08.04.15	2	30	2	2	10	7	4	0.722179	2.98792
08.04.15	2	31	1	1	1	19	1	0.38012	2.817
08.04.15	2	32	1	1	2	28	1	0.413411	3.10053
08.04.15	2	33	1	1	3	49	1	0.478783	3.0045
08.04.15	2	34	1	1	4	50	1	0.290934	3.01821
08.04.15	2	35	1	1	5	58	1	0.510534	3.29946
08.04.15	2	36	1	1	6	63	1	0.32678	3.15083
08.04.15	2	37	1	1	7	64	1	0.423999	3.08452
08.04.15	2	38	1	1	8	86	1	0.570192	3.17598
08.04.15	2	39	1	1	9	88	1	0.340481	2.90617
08.04.15	2	40	1	1	10	7	1	0.464521	3.12111
08.04.15	2	31	2	1	1	19	1	0.327538	2.817
08.04.15	2	32	2	1	2	28	1	0.328371	3.10053
08.04.15	2	33	2	1	3	49	1	0.516686	3.0045
08.04.15	2	34	2	1	4	50	1	0.199974	3.01821
08.04.15	2	35	2	1	5	58	1	0.39506	3.29946
08.04.15	2	36	2	1	6	63	1	0.247549	3.15083
08.04.15	2	37	2	1	7	64	1	0.444823	3.08452
08.04.15	2	38	2	1	8	86	1	0.551317	3.17598
08.04.15	2	39	2	1	9	88	1	0.272221	2.90617
08.04.15	2	40	2	1	10	7	1	0.558311	3.12111
9.04.15	3	41	1	1	1	28	1	0.189216	2.903
9.04.15	3	42	1	1	2	49	1	0.531396	3.00297
9.04.15	3	43	1	1	3	50	1	0.390647	2.91069
9.04.15	3	44	1	1	4	58	1	0.454687	3.18369
9.04.15	3	45	1	1	5	63	1	0.421561	3.14139
9.04.15	3	46	1	1	6	64	1	0.486463	3.26059
9.04.15	3	47	1	1	7	86	1	0.450296	3.07603
9.04.15	3	48	1	1	8	88	1	0.581967	3.12986
9.04.15	3	49	1	1	9	7	1	0.0986548	3.17023
9.04.15	3	50	1	1	10	19	1	0.243413	2.56464
9.04.15	3	41	2	1	1	28	1	0.119682	2.903
9.04.15	3	42	2	1	2	49	1	0.493507	3.00297
9.04.15	3	43	2	1	3	50	1	0.358846	2.91069
9.04.15	3	44	2	1	4	58	1	0.305486	3.18369
9.04.15	3	45	2	1	5	63	1	0.294503	3.14139
9.04.15	3	46	2	1	6	64	1	0.212975	3.26059
9.04.15	3	47	2	1	7	86	1	0.332607	3.07603
9.04.15	3	48	2	1	8	88	1	0.269095	3.12986
9.04.15	3	49	2	1	9	7	1	0.23625	3.17023
9.04.15	3	50	2	1	10	19	1	0.183401	2.56464
9.04.15	3	51	1	2	1	28	4	0.329798	2.97413
9.04.15	3	52	1	2	2	49	4	0.469693	3.15677
9.04.15	3	53	1	2	3	50	4	0.168522	3.01066
9.04.15	3	54	1	2	4	58	4	0.194744	2.95106
9.04.15	3	55	1	2	5	63	4	0.197217	3.1486
9.04.15	3	56	1	2	6	64	4	0.27272	3.13851
9.04.15	3	57	1	2	7	86	4	0.415844	3.06449
9.04.15	3	58	1	2	8	88	4	0.388498	2.69921
9.04.15	3	59	1	2	9	7	4	0.198588	3.08564
9.04.15	3	60	1	2	10	19	4	0.193981	2.93184
9.04.15	3	51	2	2	1	28	4	0.22508	2.97413
9.04.15	3	52	2	2	2	49	4	0.31383	3.15677
9.04.15	3	53	2	2	3	50	4	0.25466	3.01066
9.04.15	3	54	2	2	4	58	4	0.205505	2.95106
9.04.15	3	55	2	2	5	63	4	0.316693	3.1486
9.04.15	3	56	2	2	6	64	4	0.368972	3.13851
9.04.15	3	57	2	2	7	86	4	0.488377	3.06449
9.04.15	3	58	2	2	8	88	4	0.321394	2.69921
9.04.15	3	59	2	2	9	7	4	0.242278	3.08564
9.04.15	3	60	2	2	10	19	4	0.199119	2.93184
10.04.15	4	61	1	2	1	49	1	0.505199	2.928
10.04.15	4	62	1	2	2	50	1	0.414316	2.86705
10.04.15	4	63	1	2	3	58	1	0.633918	3.12892
10.04.15	4	64	1	2	4	63	1	0.456844	3.16278
10.04.15	4	65	1	2	5	64	1	1.00496	3.1244
10.04.15	4	66	1	2	6	86	1	0.543168	3.30726
10.04.15	4	67	1	2	7	88	1	0.331316	3.35016
10.04.15	4	68	1	2	8	7	1	0.338279	2.67064
10.04.15	4	69	1	2	9	19	1	0.184677	2.42683
10.04.15	4	70	1	2	10	28	1	0.39832	3.25082
10.04.15	4	61	2	2	1	49	1	0.434451	2.928
10.04.15	4	62	2	2	2	50	1	0.25354	2.86705
10.04.15	4	63	2	2	3	58	1	0.607385	3.12892
10.04.15	4	64	2	2	4	63	1	0.138152	3.16278
10.04.15	4	65	2	2	5	64	1	0.934753	3.1244
10.04.15	4	66	2	2	6	86	1	0.450356	3.30726
10.04.15	4	67	2	2	7	88	1	0.214376	3.35016
10.04.15	4	68	2	2	8	7	1	0.307363	2.67064
10.04.15	4	69	2	2	9	19	1	0.172693	2.42683
10.04.15	4	70	2	2	10	28	1	0.308543	3.25082
10.04.15	4	71	1	1	1	49	4	1.05416	3.08264
10.04.15	4	72	1	1	2	50	4	0.236858	3.01096
10.04.15	4	73	1	1	3	58	4	0.48815	3.09957
10.04.15	4	74	1	1	4	63	4	0.523976	3.03918
10.04.15	4	75	1	1	5	64	4	0.6443	3.08546
10.04.15	4	76	1	1	6	86	4	0.589708	3.00193
10.04.15	4	77	1	1	7	88	4	0.467958	3.08264
10.04.15	4	78	1	1	8	7	4	0.479455	3.02112
10.04.15	4	79	1	1	9	19	4	0.348549	2.75586
10.04.15	4	80	1	1	10	28	4	0.307908	3.16447
10.04.15	4	71	2	1	1	49	4	0.949345	3.08264
10.04.15	4	72	2	1	2	50	4	0.217017	3.01096
10.04.15	4	73	2	1	3	58	4	0.472268	3.09957
10.04.15	4	74	2	1	4	63	4	0.407595	3.03918
10.04.15	4	75	2	1	5	64	4	0.393178	3.08546
10.04.15	4	76	2	1	6	86	4	0.596429	3.00193
10.04.15	4	77	2	1	7	88	4	0.428978	3.08264
10.04.15	4	78	2	1	8	7	4	0.465965	3.02112
10.04.15	4	79	2	1	9	19	4	0.302573	2.75586
10.04.15	4	80	2	1	10	28	4	0.465734	3.16447
14.04.15	5	81	1	2	1	50	4	0.435887	2.1618
14.04.15	5	82	1	2	2	58	4	0.415637	2.64302
14.04.15	5	83	1	2	3	63	4	0.435775	2.44571
14.04.15	5	84	1	2	4	64	4	0.30026	2.56477
14.04.15	5	85	1	2	5	86	4	0.393204	2.5858
14.04.15	5	86	1	2	6	88	4	0.632564	2.38942
14.04.15	5	87	1	2	7	7	4	0.500864	2.8292
14.04.15	5	88	1	2	8	19	4	0.331201	2.21252
14.04.15	5	89	1	2	9	28	4	0.515703	2.58117
14.04.15	5	90	1	2	10	49	4	0.498748	2.65725
14.04.15	5	81	2	2	1	50	4	0.423331	2.1618
14.04.15	5	82	2	2	2	58	4	0.374337	2.64302
14.04.15	5	83	2	2	3	63	4	0.449386	2.44571
14.04.15	5	84	2	2	4	64	4	0.369934	2.56477
14.04.15	5	85	2	2	5	86	4	0.481969	2.5858
14.04.15	5	86	2	2	6	88	4	0.612684	2.38942
14.04.15	5	87	2	2	7	7	4	0.419278	2.8292
14.04.15	5	88	2	2	8	19	4	0.268182	2.21252
14.04.15	5	89	2	2	9	28	4	0.612467	2.58117
14.04.15	5	90	2	2	10	49	4	0.531563	2.65725
14.04.15	5	91	1	1	1	50	1	0.591401	2.609
14.04.15	5	92	1	1	2	58	1	0.641079	2.74384
14.04.15	5	93	1	1	3	63	1	0.4039	2.33932
14.04.15	5	94	1	1	4	64	1	0.281015	2.3888
14.04.15	5	95	1	1	5	86	1	0.663671	2.18963
14.04.15	5	96	1	1	6	88	1	0.816962	2.77972
14.04.15	5	97	1	1	7	7	1	0.515986	2.46426
14.04.15	5	98	1	1	8	19	1	0.485621	2.60405
14.04.15	5	99	1	1	9	28	1	0.407719	2.81807
14.04.15	5	100	1	1	10	49	1	0.493114	2.67085
14.04.15	5	91	2	1	1	50	1	0.436687	2.609
14.04.15	5	92	2	1	2	58	1	0.213722	2.74384
14.04.15	5	93	2	1	3	63	1	0.304868	2.33932
14.04.15	5	94	2	1	4	64	1	0.284987	2.3888
14.04.15	5	95	2	1	5	86	1	0.555289	2.18963
14.04.15	5	96	2	1	6	88	1	0.816024	2.77972
14.04.15	5	97	2	1	7	7	1	0.426524	2.46426
14.04.15	5	98	2	1	8	19	1	0.37274	2.60405
14.04.15	5	99	2	1	9	28	1	0.55862	2.81807
14.04.15	5	100	2	1	10	49	1	0.518377	2.67085
15.04.15	6	101	1	1	1	58	4	0.719067	3.06674
15.04.15	6	102	1	1	2	63	4	0.391162	2.89579
15.04.15	6	103	1	1	3	64	4	0.548931	2.77532
15.04.15	6	104	1	1	4	86	4	0.451352	2.71195
15.04.15	6	105	1	1	5	88	4	0.508071	3.045
15.04.15	6	106	1	1	6	7	4	0.379728	3.00079
15.04.15	6	107	1	1	7	19	4	0.418537	2.65595
15.04.15	6	108	1	1	8	28	4	0.550294	2.58963
15.04.15	6	109	1	1	9	49	4	0.550514	2.90426
15.04.15	6	110	1	1	10	50	4	0.455646	2.37853
15.04.15	6	101	2	1	1	58	4	0.591774	3.06674
15.04.15	6	102	2	1	2	63	4	0.314063	2.89579
15.04.15	6	103	2	1	3	64	4	0.447626	2.77532
15.04.15	6	104	2	1	4	86	4	0.314884	2.71195
15.04.15	6	105	2	1	5	88	4	0.391198	3.045
15.04.15	6	106	2	1	6	7	4	0.331982	3.00079
15.04.15	6	107	2	1	7	19	4	0.389214	2.65595
15.04.15	6	108	2	1	8	28	4	0.425414	2.58963
15.04.15	6	109	2	1	9	49	4	0.521289	2.90426
15.04.15	6	110	2	1	10	50	4	0.481872	2.37853
15.04.15	6	111	1	2	1	58	1	0.691972	3.22
15.04.15	6	112	1	2	2	63	1	0.562657	3.18463
15.04.15	6	113	1	2	3	64	1	0.488572	2.58189
15.04.15	6	114	1	2	4	86	1	0.414294	2.464
15.04.15	6	115	1	2	5	88	1	0.371892	2.94589
15.04.15	6	116	1	2	6	7	1	0.913377	3.55158
15.04.15	6	117	1	2	7	19	1	0.164642	2.45958
15.04.15	6	118	1	2	8	28	1	0.441259	3.22884
15.04.15	6	119	1	2	9	49	1	0.30753	3.09621
15.04.15	6	120	1	2	10	50	1	0.19501	2.41389
15.04.15	6	111	2	2	1	58	1	0.680107	3.22
15.04.15	6	112	2	2	2	63	1	0.472536	3.18463
15.04.15	6	113	2	2	3	64	1	0.621132	2.58189
15.04.15	6	114	2	2	4	86	1	0.491078	2.464
15.04.15	6	115	2	2	5	88	1	0.312014	2.94589
15.04.15	6	116	2	2	6	7	1	0.98522	3.55158
15.04.15	6	117	2	2	7	19	1	0.27123	2.45958
15.04.15	6	118	2	2	8	28	1	0.639981	3.22884
15.04.15	6	119	2	2	9	49	1	0.381514	3.09621
15.04.15	6	120	2	2	10	50	1	0.314677	2.41389
16.04.15	7	121	1	1	1	63	1	0.225479	2.473
16.04.15	7	122	1	1	2	64	1	0.644704	2.77984
16.04.15	7	123	1	1	3	86	1	0.349516	2.61497
16.04.15	7	124	1	1	4	88	1	0.458613	2.7661
16.04.15	7	125	1	1	5	7	1	0.297084	2.43636
16.04.15	7	126	1	1	6	19	1	0.428033	3.3729
16.04.15	7	127	1	1	7	28	1	0.55067	2.69969
16.04.15	7	128	1	1	8	49	1	0.629429	3.18284
16.04.15	7	129	1	1	9	50	1	0.191482	3.10499
16.04.15	7	130	1	1	10	58	1	0.274972	2.53254
16.04.15	7	121	2	1	1	63	1	0.312937	2.473
16.04.15	7	122	2	1	2	64	1	0.569746	2.77984
16.04.15	7	123	2	1	3	86	1	0.508334	2.61497
16.04.15	7	124	2	1	4	88	1	0.669153	2.7661
16.04.15	7	125	2	1	5	7	1	0.417804	2.43636
16.04.15	7	126	2	1	6	19	1	0.394998	3.3729
16.04.15	7	127	2	1	7	28	1	0.479703	2.69969
16.04.15	7	128	2	1	8	49	1	0.54074	3.18284
16.04.15	7	129	2	1	9	50	1	0.215229	3.10499
16.04.15	7	130	2	1	10	58	1	0.57995	2.53254
16.04.15	7	131	1	2	1	63	4	0.300518	2.9905
16.04.15	7	132	1	2	2	64	4	0.427628	2.90921
16.04.15	7	133	1	2	3	86	4	0.360634	2.70828
16.04.15	7	134	1	2	4	88	4	0.405764	2.82735
16.04.15	7	135	1	2	5	7	4	0.364335	3.23551
16.04.15	7	136	1	2	6	19	4	0.317768	2.71171
16.04.15	7	137	1	2	7	28	4	0.446905	3.00824
16.04.15	7	138	1	2	8	49	4	0.240435	2.60753
16.04.15	7	139	1	2	9	50	4	0.193035	2.54685
16.04.15	7	140	1	2	10	58	4	0.309974	3.22062
16.04.15	7	131	2	2	1	63	4	0.317953	2.9905
16.04.15	7	132	2	2	2	64	4	0.474884	2.90921
16.04.15	7	133	2	2	3	86	4	0.429733	2.70828
16.04.15	7	134	2	2	4	88	4	0.455682	2.82735
16.04.15	7	135	2	2	5	7	4	0.460904	3.23551
16.04.15	7	136	2	2	6	19	4	0.22721	2.71171
16.04.15	7	137	2	2	7	28	4	0.399168	3.00824
16.04.15	7	138	2	2	8	49	4	0.375487	2.60753
16.04.15	7	139	2	2	9	50	4	0.228	2.54685
16.04.15	7	140	2	2	10	58	4	0.45313	3.22062
21.04.15	8	141	1	1	1	64	4	0.625055	3.10368
21.04.15	8	142	1	1	2	86	4	0.569049	3.08031
21.04.15	8	143	1	1	3	88	4	0.53623	3.20185
21.04.15	8	144	1	1	4	7	4	0.526683	3.35192
21.04.15	8	145	1	1	5	19	4	0.682624	2.6245
21.04.15	8	146	1	1	6	28	4	0.652798	3.1495
21.04.15	8	147	1	1	7	49	4	0.616531	3.03402
21.04.15	8	148	1	1	8	50	4	0.62462	2.87835
21.04.15	8	149	1	1	9	58	4	0.531954	2.80262
21.04.15	8	150	1	1	10	63	4	0.623661	3.07423
21.04.15	8	141	2	1	1	64	4	0.442183	3.10368
21.04.15	8	142	2	1	2	86	4	0.59971	3.08031
21.04.15	8	143	2	1	3	88	4	0.433614	3.20185
21.04.15	8	144	2	1	4	7	4	0.381723	3.35192
21.04.15	8	145	2	1	5	19	4	0.305324	2.6245
21.04.15	8	146	2	1	6	28	4	0.45319	3.1495
21.04.15	8	147	2	1	7	49	4	0.505092	3.03402
21.04.15	8	148	2	1	8	50	4	0.518843	2.87835
21.04.15	8	149	2	1	9	58	4	0.435128	2.80262
21.04.15	8	150	2	1	10	63	4	0.395288	3.07423
21.04.15	8	151	1	2	1	64	1	0.585104	3.02
21.04.15	8	152	1	2	2	86	1	0.439156	2.51137
21.04.15	8	153	1	2	3	88	1	0.577441	2.61983
21.04.15	8	154	1	2	4	7	1	0.753267	2.57682
21.04.15	8	155	1	2	5	19	1	0.500384	2.61048
21.04.15	8	156	1	2	6	28	1	0.323435	3.3248
21.04.15	8	157	1	2	7	49	1	0.269081	2.96951
21.04.15	8	158	1	2	8	50	1	0.511514	3.14529
21.04.15	8	159	1	2	9	58	1	0.477927	3.1322
21.04.15	8	160	1	2	10	63	1	0.61705	2.9078
21.04.15	8	151	2	2	1	64	1	0.503133	3.02
21.04.15	8	152	2	2	2	86	1	0.393576	2.51137
21.04.15	8	153	2	2	3	88	1	0.425696	2.61983
21.04.15	8	154	2	2	4	7	1	0.624933	2.57682
21.04.15	8	155	2	2	5	19	1	0.460369	2.61048
21.04.15	8	156	2	2	6	28	1	0.595171	3.3248
21.04.15	8	157	2	2	7	49	1	0.353618	2.96951
21.04.15	8	158	2	2	8	50	1	0.377884	3.14529
21.04.15	8	159	2	2	9	58	1	0.47332	3.1322
21.04.15	8	160	2	2	10	63	1	0.457138	2.9078
22.04.15	9	161	1	2	1	86	4	0.441432	2.64335
22.04.15	9	162	1	2	2	88	4	0.549907	2.8856
22.04.15	9	163	1	2	3	7	4	0.451982	3.13143
22.04.15	9	164	1	2	4	19	4	0.456108	2.99296
22.04.15	9	165	1	2	5	28	4	0.57428	3.18452
22.04.15	9	166	1	2	6	49	4	0.537907	3.35143
22.04.15	9	167	1	2	7	50	4	0.39005	2.91013
22.04.15	9	168	1	2	8	58	4	0.420139	2.83869
22.04.15	9	169	1	2	9	63	4	0.398148	3.0075
22.04.15	9	170	1	2	10	64	4	0.437997	3.40201
22.04.15	9	161	2	2	1	86	4	0.368779	3.73898
22.04.15	9	162	2	2	2	88	4	0.551589	4.08165
22.04.15	9	163	2	2	3	7	4	0.409263	4.42937
22.04.15	9	164	2	2	4	19	4	0.331688	2.99296
22.04.15	9	165	2	2	5	28	4	0.468467	3.18452
22.04.15	9	166	2	2	6	49	4	0.444824	3.35143
22.04.15	9	167	2	2	7	50	4	0.394624	2.91013
22.04.15	9	168	2	2	8	58	4	0.413637	2.83869
22.04.15	9	169	2	2	9	63	4	0.311207	3.0075
22.04.15	9	170	2	2	10	64	4	0.403811	3.40201
22.04.15	9	171	1	1	1	86	1	0.511097	2.503
22.04.15	9	172	1	1	2	88	1	0.526226	3.10372
22.04.15	9	173	1	1	3	7	1	0.574189	3.1949
22.04.15	9	174	1	1	4	19	1	0.629844	2.625
22.04.15	9	175	1	1	5	28	1	0.356717	3.54805
22.04.15	9	176	1	1	6	49	1	0.644851	3.27493
22.04.15	9	177	1	1	7	50	1	0.248592	2.81467
22.04.15	9	178	1	1	8	58	1	0.306383	2.77673
22.04.15	9	179	1	1	9	63	1	0.418826	NA
22.04.15	9	180	1	1	10	64	1	0.348596	3.13331
22.04.15	9	171	2	1	1	86	1	0.427806	3.54046
22.04.15	9	172	2	1	2	88	1	0.67051	4.39017
22.04.15	9	173	2	1	3	7	1	0.804777	4.51915
22.04.15	9	174	2	1	4	19	1	0.414287	2.625
22.04.15	9	175	2	1	5	28	1	0.420404	3.54805
22.04.15	9	176	2	1	6	49	1	0.423756	3.27493
22.04.15	9	177	2	1	7	50	1	0.356599	2.81467
22.04.15	9	178	2	1	8	58	1	0.259627	2.77673
22.04.15	9	179	2	1	9	63	1	0.346148	NA
22.04.15	9	180	2	1	10	64	1	0.67323	3.13331
23.04.15	10	181	1	1	1	88	4	0.653999	3.25802
23.04.15	10	182	1	1	2	7	4	0.561803	3.15671
23.04.15	10	183	1	1	3	19	4	0.755674	2.76763
23.04.15	10	184	1	1	4	28	4	0.547221	2.78745
23.04.15	10	185	1	1	5	49	4	0.420769	2.65531
23.04.15	10	186	1	1	6	50	4	0.534365	NA
23.04.15	10	187	1	1	7	58	4	0.311367	2.67219
23.04.15	10	188	1	1	8	63	4	0.390138	2.84471
23.04.15	10	189	1	1	9	64	4	0.484757	2.88582
23.04.15	10	190	1	1	10	86	4	0.621809	3.09578
23.04.15	10	181	2	1	1	88	4	0.568876	3.25802
23.04.15	10	182	2	1	2	7	4	0.497203	3.15671
23.04.15	10	183	2	1	3	19	4	0.579787	2.76763
23.04.15	10	184	2	1	4	28	4	0.519917	2.78745
23.04.15	10	185	2	1	5	49	4	0.435674	2.65531
23.04.15	10	186	2	1	6	50	4	0.507494	NA
23.04.15	10	187	2	1	7	58	4	0.228828	2.67219
23.04.15	10	188	2	1	8	63	4	0.335218	2.84471
23.04.15	10	189	2	1	9	64	4	0.470275	2.88582
23.04.15	10	190	2	1	10	86	4	0.575192	3.09578
23.04.15	10	191	1	2	1	88	1	0.431272	2.866
23.04.15	10	192	1	2	2	7	1	0.39612	3.0187
23.04.15	10	193	1	2	3	19	1	0.349967	3.27123
23.04.15	10	194	1	2	4	28	1	0.413796	3.18608
23.04.15	10	195	1	2	5	49	1	0.822933	2.73092
23.04.15	10	196	1	2	6	50	1	0.404046	3.18608
23.04.15	10	197	1	2	7	58	1	0.39548	3.17433
23.04.15	10	198	1	2	8	63	1	0.319151	2.90124
23.04.15	10	199	1	2	9	64	1	0.608378	2.866
23.04.15	10	200	1	2	10	86	1	0.388416	2.63695
23.04.15	10	191	2	2	1	88	1	0.288857	2.866
23.04.15	10	192	2	2	2	7	1	0.389077	3.0187
23.04.15	10	193	2	2	3	19	1	0.311792	3.27123
23.04.15	10	194	2	2	4	28	1	0.460155	3.18608
23.04.15	10	195	2	2	5	49	1	0.822063	2.73092
23.04.15	10	196	2	2	6	50	1	0.472238	3.18608
23.04.15	10	197	2	2	7	58	1	0.405852	3.17433
23.04.15	10	198	2	2	8	63	1	0.362346	2.90124
23.04.15	10	199	2	2	9	64	1	0.0868562	2.866
23.04.15	10	200	2	2	10	86	1	0.272821	2.63695
